# Supplementary material for: Dataset on the existence of andisols under aridic-hyperthermic environments in the harrats region of the Arabian Shield
Source: Data Brief. 2020 Jan 3;28:105072. doi: 10.1016/j.dib.2019.105072 (PMC6950784; doi:10.1016/j.dib.2019.105072)
Supplement: Multimedia component 1 [file mmc1.xml]

<?xml version="1.0" encoding="utf-8" standalone="no"?>
<data>
  <datasets>
    <author>magboul@uofk.edu;magboul.musa@gmail.com</author>
    <type>0</type>
    <dataset>
      <value>4</value>
      <reason>Data will be made available on request</reason>
      <comments />
    </dataset>
  </datasets>
</data>
